# Supplementary material for: Viral manipulation of vector behaviour: cucumber mosaic virus has differential effects on specialist versus generalist aphids infesting Arabidopsis thaliana
Source: Virol J. 2026 Jan 25;23:42. doi: 10.1186/s12985-026-03081-w (PMC12914952; doi:10.1186/s12985-026-03081-w)
Supplement: Supplementary file 1 — Supplementary Material 1 [file 12985_2026_3081_MOESM1_ESM.xlsx]

## Sheet: File S1 Azuma et al
Azuma et al. File S1. Data used for construction of Figures.

## Sheet: Disease progression & Myzus set
	Time after inoculation experiment 2
days after	pot no.	cmv	cmv +1hr	mock + 1hr	cmv + 24hrs	mock + 24hrs
inocultion		symptoms ?
3	1	N	3	7	2	7	0.222222
3	2	N	2	3	1	8	0.111111
3	3	N	5	1	5	2	0.714286
3	4	N	4	5	5	4	0.555556
3	5	N	3	4	5	4	0.555556
3	6	N	7	0	7	2	0.777778
3	7	N	4	2	3	6	0.333333
3	8	N	5	2	7	2	0.777778			-53	47
3	9	N	8	0	6	4	0.6			-26	74
3	10	N	3	4	3	5	0.375			-39	61
3	11	N	3	3	3	6	0.333333			-52	48
3	12	N	7	2	9	1	0.9		p value for binomial
			54	33	56	51	0.521329	n=107	p = 0.349491
					0.523364	0.476636	0.246895
							0.0712724
days after	pot no.	cmv	cmv +1hr	mock + 1hr	cmv + 24hrs	mock + 24hrs
inocultion		symptoms?
9	1	Y	3	2	4	5	0.444444
9	2	Y	3	6	2	4	0.333333
9	3	Y	4	4	3	5	0.375
9	4	Y	1	5	2	8	0.2
9	5	Y	2	6	1	4	0.2
9	6	N	4	4	2	5	0.285714
9	7	?	4	4	5	4	0.555556
9	8	Y	3	7	3	7	0.3
9	9	N	5	3	5	3	0.625
9	10	?	3	8	3	7	0.3
9	11	N	6	3	6	4	0.6
9	12	Y	2	5	3	6	0.333333
			40	57	39	62	0.379365	n=101	The (one-tailed) probability of exactly, or fewer than, 39(K) out of 101(n) is p = .014295
					0.386139	0.613861	0.145934
							0.0421275
days after	pot no.	cmv	cmv +1hr	mock + 1hr	cmv + 24hrs	mock + 24hrs
inocultion		symptoms?
21	1	Y	4	1	4	6	0.4
21	2	Y	3	6	4	6	0.4
21	3	Y	2	4	5	5	0.5
21	4	Y	1	4	0	8	0
21	5	Y	1	7	2	7	0.222222
21	6	Y	0	7	0	9	0
21	7	Y	0	8	1	8	0.111111
21	8	Y	2	4	3	4	0.428571
21	9	Y	1	7	1	9	0.1
21	10	Y	2	5	3	6	0.333333
21	11	Y	2	7	2	8	0.2
21	12	Y	1	6	4	6	0.4
			19	66	29	82	0.257937	n=111	The (one-tailed) probability of exactly, or fewer than, 29(K) out of 111(n) is p < .000001
					0.261261	0.738739	0.175328
							0.0506128
days after	pot no.	cmv	CONTROL	CONTROL	CONTROL	CONTROL
inocultion		symptoms?	mock A	mock B	mock A	mock B
9	1	N/A	6	0	7	3
9	2	N/A	6	3	5	4
9	3	N/A	5	4	5	4
9	4	N/A	6	2	8	2
9	5	N/A	5	4	4	6
9	6	N/A	2	7	2	7
9	7	N/A	3	4	5	5
9	8	N/A	4	5	4	5
			37	29	40	36		n=76	The (one-tailed) probability of exactly, or greater than, 40(K) out of 76(n) is p = .365377
					0.526316	0.473684
Experimental	Dates
sown	2012-11-26
pricked out	2012-12-11
potted on	2013-01-04
inoculated	2013-01-14

## Sheet: Gen v Spec settling and olfacto
Olfactometry assays from PhD (CMV vs CMV as control)
Myzus persicae
Experiment 1s
N=50	# aphids/plant				N=50	# aphids/plant
	CMV (A)	CMV (B)		P value		Col ⌀ (A)	CMV (B)		P value
	5	10		0.3		10	20		0.267
	Made a choice:	15	%:			Made a choice:	30	%:
	Total:	50	30			Total:	50	60
Experiment 2s
N=50	# aphids/plant				N=50	# aphids/plant
	CMV (A)	CMV (B)		P value		Col ⌀ (A)	CMV (B)		P value
	22	15		0.595		5	21		0.192
	Made a choice:	37	%:			Made a choice:	26	%:
	Total:	50	74			Total:	50	52
Experiment 3s
N=50	# aphids/plant				N=50	# aphids/plant
	CMV (A)	CMV (B)		P value		Col ⌀ (A)	CMV (B)		P value
	17	21		0.447		13	24		0.351
	Made a choice:	38	%:			Made a choice:	37	%:
	Total:	50	76			Total:	50	74
Lipaphis erysimi
Experiment 1s
N=50	# aphids/plant				N=50	# aphids/plant
	CMV (A)	CMV (B)		P value		Col ⌀ (A)	CMV (B)		P value
	15	4		0.01921		10	5		0.3018
	Made a choice:	19	%:			Made a choice:	15	%:
	Total:	50	38			Total:	50	30
Experiment 2s
N=50	# aphids/plant				N=50	# aphids/plant
	CMV (A)	CMV (B)		P value		Col ⌀ (A)	CMV (B)		P value
	10	9		1		16	10		0.3269
	Made a choice:	19	%:			Made a choice:	26	%:
	Total:	50	38			Total:	50	52
Experiment 3s
N=50	# aphids/plant				N=50	# aphids/plant
	CMV (A)	CMV (B)		P value		Col ⌀ (A)	CMV (B)		P value
	20	14		0.3915		11	14		0.69
	Made a choice:	34	%:			Made a choice:	25	%:
	Total:	50	68			Total:	50	50
Brevicoryne brassicae
Experiment 1s
N=50	# aphids/plant				N=50	# aphids/plant
	CMV (A)	CMV (B)	P value			Col ⌀ (A)	CMV (B)	P value
	19	3	0.0008554			24	4	0.00018
	Made a choice:	22	%:			Made a choice:	28	%:
	Total:	50	44			Total:	50	56
Experiment 2s
N=50	# aphids/plant				N=50	# aphids/plant
	CMV (A)	CMV (B)	P value			Col ⌀ (A)	CMV (B)	P value
	1	6	0.125			0	14	0.0001221
	Made a choice:	7	%:			Made a choice:	14	%:
	Total:	50	14			Total:	50	28
Experiment 3s
N=50	# aphids/plant				N=50	# aphids/plant
	CMV (A)	CMV (B)	P value			Col ⌀ (A)	CMV (B)	P value
	6	8	0.7905			8	0	0.007812
	Made a choice:	14	%:			Made a choice:	8	%:
	Total:	50	28			Total:	50	16
